# Supplementary material for: Whole-genome sequencing as an investigational device for return of hereditary disease risk and pharmacogenomic results as part of the All of Us Research Program
Source: Genome Med. 2022 Mar 28;14:34. doi: 10.1186/s13073-022-01031-z (PMC8962531; doi:10.1186/s13073-022-01031-z)
Supplement: Supplementary file 2 — Additional file 2. Reportable region in bed format. [file 13073_2022_1031_MOESM2_ESM.xlsx]

## Sheet: ACMG59_PGx.combined.hg19.annota
ACMG59_PGx.combined.hg19.annotated.bed:
1	17345369	17345468	SDHB
1	17349096	17349240	SDHB
1	17350461	17350584	SDHB
1	17354237	17354375	SDHB
1	17355088	17355246	SDHB
1	17359548	17359655	SDHB
1	17371249	17371398	SDHB
1	17380436	17380529	SDHB
1	45794971	45795124	MUTYH
1	45796181	45796244	MUTYH
1	45796847	45797021	MUTYH
1	45797085	45797243	MUTYH
1	45797326	45797536	MUTYH
1	45797688	45797773	MUTYH
1	45797831	45797997	MUTYH
1	45798056	45798175	MUTYH
1	45798239	45798374	MUTYH
1	45798428	45798521	MUTYH
1	45798557	45798571	MUTYH
1	45798583	45798646	MUTYH
1	45798762	45798857	MUTYH
1	45798950	45799011	MUTYH
1	45799078	45799290	MUTYH
1	45800056	45800198	MUTYH
1	45805884	45805941	MUTYH
1	55505495	55505723	PCSK9
1	55509500	55509713	PCSK9
1	55512180	55512325	PCSK9
1	55517935	55518090	PCSK9
1	55518307	55518470	PCSK9
1	55521650	55521868	PCSK9
1	55522988	55523193	PCSK9
1	55523693	55523888	PCSK9
1	55524156	55524326	PCSK9
1	55525143	55525342	PCSK9
1	55527032	55527235	PCSK9
1	55529026	55529263	PCSK9
1	156084694	156085071	LMNA
1	156100392	156100570	LMNA
1	156104178	156104325	LMNA
1	156104580	156104772	LMNA
1	156104962	156105109	LMNA
1	156105676	156105918	LMNA
1	156105989	156106233	LMNA
1	156106696	156106825	LMNA
1	156106888	156107029	LMNA
1	156107429	156107561	LMNA
1	156108263	156108554	LMNA
1	156108855	156108903	LMNA
1	161284180	161284221	SDHC
1	161293388	161293466	SDHC
1	161298170	161298293	SDHC
1	161310368	161310451	SDHC
1	161326451	161326636	SDHC
1	161332103	161332229	SDHC
1	201008952	201009225	CACNA1S
1	201009352	201009517	CACNA1S
1	201009743	201009856	CACNA1S
1	201010625	201010732	CACNA1S
1	201012402	201012674	CACNA1S
1	201013449	201013599	CACNA1S
1	201016236	201016382	CACNA1S
1	201016646	201016769	CACNA1S
1	201017703	201017827	CACNA1S
1	201018124	201018242	CACNA1S
1	201019510	201019659	CACNA1S
1	201020105	201020286	CACNA1S
1	201021678	201021791	CACNA1S
1	201022330	201022417	CACNA1S
1	201022580	201022730	CACNA1S
1	201023626	201023704	CACNA1S
1	201027529	201027634	CACNA1S
1	201028310	201028442	CACNA1S
1	201029779	201029959	CACNA1S
1	201030388	201030611	CACNA1S
1	201031065	201031233	CACNA1S
1	201031583	201031657	CACNA1S
1	201034959	201035088	CACNA1S
1	201035350	201035459	CACNA1S
1	201036008	201036136	CACNA1S
1	201038258	201038339	CACNA1S
1	201038593	201038744	CACNA1S
1	201039393	201039547	CACNA1S
1	201041876	201041967	CACNA1S
1	201042670	201042785	CACNA1S
1	201043627	201043763	CACNA1S
1	201044616	201044758	CACNA1S
1	201046041	201046270	CACNA1S
1	201047000	201047247	CACNA1S
1	201052283	201052465	CACNA1S
1	201054071	201054174	CACNA1S
1	201054557	201054724	CACNA1S
1	201056947	201057072	CACNA1S
1	201058379	201058606	CACNA1S
1	201060761	201060935	CACNA1S
1	201061093	201061257	CACNA1S
1	201063003	201063164	CACNA1S
1	201079285	201079412	CACNA1S
1	201081309	201081482	CACNA1S
1	201328331	201328398	TNNT2
1	201328744	201328806	TNNT2
1	201330400	201330512	TNNT2
1	201331034	201331165	TNNT2
1	201331507	201331537	TNNT2
1	201332417	201332549	TNNT2
1	201333419	201333518	TNNT2
1	201334312	201334450	TNNT2
1	201334731	201334813	TNNT2
1	201335959	201336014	TNNT2
1	201336892	201336949	TNNT2
1	201337283	201337370	TNNT2
1	201341148	201341184	TNNT2
1	201341266	201341298	TNNT2
1	201342335	201342397	TNNT2
1	237205806	237205875	RYR2
1	237433781	237433922	RYR2
1	237494162	237494288	RYR2
1	237519249	237519291	RYR2
1	237527642	237527678	RYR2
1	237532818	237532914	RYR2
1	237538001	237538101	RYR2
1	237540607	237540741	RYR2
1	237550565	237550686	RYR2
1	237551371	237551489	RYR2
1	237580333	237580429	RYR2
1	237586376	237586554	RYR2
1	237604603	237604789	RYR2
1	237608685	237608828	RYR2
1	237617675	237617880	RYR2
1	237619884	237620041	RYR2
1	237632376	237632493	RYR2
1	237655090	237655230	RYR2
1	237656238	237656393	RYR2
1	237659795	237660058	RYR2
1	237663995	237664209	RYR2
1	237666573	237666811	RYR2
1	237669994	237670120	RYR2
1	237674972	237675097	RYR2
1	237693711	237693816	RYR2
1	237711715	237711896	RYR2
1	237713828	237713997	RYR2
1	237729851	237730081	RYR2
1	237732429	237732625	RYR2
1	237753077	237753307	RYR2
1	237753924	237754298	RYR2
1	237755023	237755159	RYR2
1	237756760	237756942	RYR2
1	237758782	237758963	RYR2
1	237765309	237765417	RYR2
1	237774046	237774294	RYR2
1	237777323	237778149	RYR2
1	237780570	237780792	RYR2
1	237787049	237787176	RYR2
1	237788945	237789110	RYR2
1	237791091	237791386	RYR2
1	237794711	237794847	RYR2
1	237796862	237797016	RYR2
1	237798173	237798298	RYR2
1	237801641	237801798	RYR2
1	237802299	237802507	RYR2
1	237804181	237804308	RYR2
1	237806611	237806753	RYR2
1	237811728	237811919	RYR2
1	237813161	237813403	RYR2
1	237814695	237814807	RYR2
1	237817558	237817720	RYR2
1	237819105	237819290	RYR2
1	237821228	237821328	RYR2
1	237823269	237823380	RYR2
1	237824094	237824253	RYR2
1	237829796	237829895	RYR2
1	237831167	237831264	RYR2
1	237837380	237837525	RYR2
1	237838015	237838152	RYR2
1	237841332	237841418	RYR2
1	237843740	237843883	RYR2
1	237850739	237850810	RYR2
1	237862249	237862331	RYR2
1	237863513	237863773	RYR2
1	237865262	237865365	RYR2
1	237868497	237868649	RYR2
1	237870233	237870575	RYR2
1	237872142	237872404	RYR2
1	237872764	237872873	RYR2
1	237875029	237875143	RYR2
1	237880482	237880674	RYR2
1	237881746	237881827	RYR2
1	237886412	237886568	RYR2
1	237889557	237889614	RYR2
1	237890371	237890505	RYR2
1	237893544	237893662	RYR2
1	237895330	237895455	RYR2
1	237896989	237897062	RYR2
1	237905580	237905655	RYR2
1	237919572	237919693	RYR2
1	237920981	237921082	RYR2
1	237923060	237923158	RYR2
1	237924239	237924334	RYR2
1	237934091	237934193	RYR2
1	237935296	237935406	RYR2
1	237936804	237936954	RYR2
1	237941950	237942076	RYR2
1	237944849	237944952	RYR2
1	237946959	237948278	RYR2
1	237949253	237949342	RYR2
1	237951272	237951441	RYR2
1	237954713	237954821	RYR2
1	237955389	237955629	RYR2
1	237957151	237957303	RYR2
1	237958573	237958637	RYR2
1	237961321	237961476	RYR2
1	237965140	237965222	RYR2
1	237969421	237969589	RYR2
1	237972185	237972341	RYR2
1	237982320	237982498	RYR2
1	237991665	237991751	RYR2
1	237993814	237993936	RYR2
1	237994798	237994871	RYR2
1	237995836	237995953	RYR2
2	21266729	21266832	APOB
2	21266378	21266438	APOB
2	21265226	21265363	APOB
2	21263803	21263970	APOB
2	21260823	21260998	APOB
2	21259965	21260142	APOB
2	21258449	21258595	APOB
2	21257681	21257788	APOB
2	21256164	21256405	APOB
2	21255219	21255468	APOB
2	21252763	21252902	APOB
2	21252504	21252672	APOB
2	21251192	21251425	APOB
2	21250693	21250952	APOB
2	21249653	21249851	APOB
2	21247798	21248011	APOB
2	21246390	21246579	APOB
2	21245696	21245929	APOB
2	21242588	21242792	APOB
2	21241857	21242000	APOB
2	21239304	21239536	APOB
2	21238235	21238432	APOB
2	21237938	21238147	APOB
2	21237313	21237480	APOB
2	21236025	21236420	APOB
2	21227945	21235538	APOB
2	21227426	21227562	APOB
2	21227134	21227339	APOB
2	21224595	21226221	APOB
2	47630247	47630249	MSH2
2	47630251	47630254	MSH2
2	47630315	47630547	MSH2
2	47635060	47635062	MSH2
2	47635524	47635700	MSH2
2	47637217	47637517	MSH2
2	47639537	47639705	MSH2
2	47641392	47641563	MSH2
2	47643419	47643574	MSH2
2	47656865	47657086	MSH2
2	47672671	47672802	MSH2
2	47690154	47690299	MSH2
2	47693781	47693953	MSH2
2	47698088	47698207	MSH2
2	47702148	47702415	MSH2
2	47703490	47703716	MSH2
2	47705395	47705664	MSH2
2	47707819	47708016	MSH2
2	47709902	47710094	MSH2
2	48010357	48010638	MSH6
2	48018050	48018268	MSH6
2	48023017	48023208	MSH6
2	48025734	48028300	MSH6
2	48030543	48030830	MSH6
2	48032033	48032172	MSH6
2	48032741	48032852	MSH6
2	48033327	48033503	MSH6
2	48033575	48033796	MSH6
2	48033902	48034005	MSH6
2	189839200	189839300	COL3A1
2	189849470	189849694	COL3A1
2	189849907	189849979	COL3A1
2	189850375	189850510	COL3A1
2	189851769	189851871	COL3A1
2	189852791	189852866	COL3A1
2	189853300	189853375	COL3A1
2	189854106	189854181	COL3A1
2	189854806	189854881	COL3A1
2	189855017	189855092	COL3A1
2	189855714	189855789	COL3A1
2	189856197	189856263	COL3A1
2	189856379	189856454	COL3A1
2	189856894	189856960	COL3A1
2	189857597	189857672	COL3A1
2	189858071	189858191	COL3A1
2	189858748	189858814	COL3A1
2	189858944	189859064	COL3A1
2	189859251	189859326	COL3A1
2	189859434	189859563	COL3A1
2	189859756	189859831	COL3A1
2	189860402	189860522	COL3A1
2	189860835	189860910	COL3A1
2	189861108	189861228	COL3A1
2	189861875	189861950	COL3A1
2	189862046	189862121	COL3A1
2	189862410	189862485	COL3A1
2	189862976	189863051	COL3A1
2	189863384	189863450	COL3A1
2	189863995	189864115	COL3A1
2	189864180	189864309	COL3A1
2	189864552	189864627	COL3A1
2	189866107	189866182	COL3A1
2	189866246	189866321	COL3A1
2	189867008	189867083	COL3A1
2	189867665	189867794	COL3A1
2	189868121	189868196	COL3A1
2	189868444	189868519	COL3A1
2	189868692	189868875	COL3A1
2	189868967	189869096	COL3A1
2	189870060	189870189	COL3A1
2	189870916	189870991	COL3A1
2	189871055	189871184	COL3A1
2	189871647	189871722	COL3A1
2	189872181	189872183	COL3A1
2	189872210	189872339	COL3A1
2	189872595	189872670	COL3A1
2	189872745	189872874	COL3A1
2	189873634	189873953	COL3A1
2	189874888	189875097	COL3A1
2	189875358	189875622	COL3A1
2	189876338	189876506	COL3A1
3	10183455	10183477	VHL
3	10183516	10183877	VHL
3	10188182	10188326	VHL
3	10191455	10191655	VHL
3	14166678	14166711	TMEM43
3	14170896	14171067	TMEM43
3	14172306	14172462	TMEM43
3	14173064	14173180	TMEM43
3	14174030	14174101	TMEM43
3	14174350	14174441	TMEM43
3	14175223	14175315	TMEM43
3	14176254	14176397	TMEM43
3	14176642	14176738	TMEM43
3	14177291	14177414	TMEM43
3	14180664	14180803	TMEM43
3	14183077	14183301	TMEM43
3	30648360	30648475	TGFBR2
3	30686223	30686413	TGFBR2
3	30691746	30691958	TGFBR2
3	30713114	30713935	TGFBR2
3	30715581	30715744	TGFBR2
3	30729860	30730009	TGFBR2
3	30732896	30733097	TGFBR2
3	37035010	37035012	MLH1
3	37035023	37035160	MLH1
3	37035258	37035260	MLH1
3	37038094	37038206	MLH1
3	37042430	37042550	MLH1
3	37045876	37045971	MLH1
3	37048466	37048560	MLH1
3	37050289	37050402	MLH1
3	37053295	37053359	MLH1
3	37053486	37053596	MLH1
3	37055907	37056041	MLH1
3	37058981	37059096	MLH1
3	37061785	37061960	MLH1
3	37067121	37067504	MLH1
3	37070259	37070429	MLH1
3	37081661	37081791	MLH1
3	37083743	37083828	MLH1
3	37088994	37089180	MLH1
3	37089992	37090106	MLH1
3	37090379	37090514	MLH1
3	37091961	37092150	MLH1
3	38591805	38593064	SCN5A
3	38595763	38596055	SCN5A
3	38597140	38597266	SCN5A
3	38597925	38598084	SCN5A
3	38598715	38598790	SCN5A
3	38601631	38601934	SCN5A
3	38603899	38604043	SCN5A
3	38607893	38608088	SCN5A
3	38616781	38616957	SCN5A
3	38618145	38618287	SCN5A
3	38620818	38621001	SCN5A
3	38622415	38622877	SCN5A
3	38627175	38627547	SCN5A
3	38628884	38629079	SCN5A
3	38639213	38639473	SCN5A
3	38640402	38640556	SCN5A
3	38645196	38645589	SCN5A
3	38646213	38646414	SCN5A
3	38647435	38647654	SCN5A
3	38648153	38648316	SCN5A
3	38649635	38649720	SCN5A
3	38651218	38651470	SCN5A
3	38655227	38655340	SCN5A
3	38655556	38655558	SCN5A
3	38662327	38662477	SCN5A
3	38663884	38663995	SCN5A
3	38671795	38671935	SCN5A
3	38674519	38674813	SCN5A
3	46899727	46899777	MYL3
3	46899867	46899966	MYL3
3	46900958	46901153	MYL3
3	46902159	46902330	MYL3
3	46902443	46902492	MYL3
3	46904745	46904895	MYL3
5	112043218	112043231	APC
5	112043288	112043290	APC
5	112090572	112090728	APC
5	112102007	112102113	APC
5	112102870	112103093	APC
5	112111310	112111440	APC
5	112116471	112116606	APC
5	112128127	112128232	APC
5	112136960	112137086	APC
5	112151176	112151296	APC
5	112154647	112155047	APC
5	112157577	112157694	APC
5	112162789	112162950	APC
5	112163610	112163709	APC
5	112164537	112164675	APC
5	112170632	112170868	APC
5	112173234	112179829	APC
6	7542133	7542324	DSP
6	7555935	7556059	DSP
6	7558333	7558503	DSP
6	7559443	7559639	DSP
6	7562869	7563019	DSP
6	7563953	7564025	DSP
6	7565576	7565759	DSP
6	7566594	7566720	DSP
6	7567571	7567688	DSP
6	7567998	7568145	DSP
6	7568654	7568828	DSP
6	7569403	7569579	DSP
6	7570654	7570802	DSP
6	7571600	7571823	DSP
6	7572059	7572307	DSP
6	7574303	7574491	DSP
6	7574874	7575034	DSP
6	7575512	7575727	DSP
6	7576511	7576695	DSP
6	7577176	7577281	DSP
6	7577996	7578125	DSP
6	7578681	7578801	DSP
6	7579492	7581808	DSP
6	7582859	7586117	DSP
7	6026383	6027266	PMS2
7	6029424	6029601	PMS2
7	6031597	6031703	PMS2
7	6035158	6035279	PMS2
7	6036950	6037069	PMS2
7	6038732	6038921	PMS2
7	6042077	6042282	PMS2
7	6043314	6043438	PMS2
7	6043596	6043704	PMS2
7	6045516	6045677	PMS2
7	6048598	6048607	PMS2
7	6048621	6048665	PMS2
7	150642446	150642617	KCNH2
7	150644409	150644617	KCNH2
7	150644687	150644981	KCNH2
7	150645525	150645646	KCNH2
7	150645937	150646152	KCNH2
7	150647249	150647523	KCNH2
7	150648002	150648223	KCNH2
7	150648529	150648938	KCNH2
7	150649506	150649956	KCNH2
7	150654372	150654605	KCNH2
7	150656653	150656839	KCNH2
7	150671792	150672044	KCNH2
7	150674919	150675016	KCNH2
7	151254280	151254333	PRKAG2
7	151257603	151257718	PRKAG2
7	151261157	151261325	PRKAG2
7	151262425	151262484	PRKAG2
7	151262799	151262986	PRKAG2
7	151265795	151265943	PRKAG2
7	151267250	151267326	PRKAG2
7	151269743	151269810	PRKAG2
7	151271970	151272050	PRKAG2
7	151273450	151273553	PRKAG2
7	151292424	151292555	PRKAG2
7	151372499	151372738	PRKAG2
7	151478231	151478532	PRKAG2
7	151483549	151483642	PRKAG2
7	151573585	151573720	PRKAG2
9	101891121	101891388	TGFBR1
9	101894775	101895027	TGFBR1
9	101900125	101900377	TGFBR1
9	101904802	101904991	TGFBR1
9	101906998	101907176	TGFBR1
9	101908751	101908897	TGFBR1
9	101909920	101910072	TGFBR1
9	101911446	101911593	TGFBR1
9	135771615	135772156	TSC1
9	135772564	135772747	TSC1
9	135772803	135773012	TSC1
9	135776095	135776239	TSC1
9	135776969	135777101	TSC1
9	135777985	135778189	TSC1
9	135779031	135779219	TSC1
9	135779791	135779856	TSC1
9	135780961	135781541	TSC1
9	135782111	135782237	TSC1
9	135782681	135782772	TSC1
9	135785951	135786094	TSC1
9	135786382	135786515	TSC1
9	135786833	135786970	TSC1
9	135787662	135787859	TSC1
9	135796743	135796838	TSC1
9	135797199	135797375	TSC1
9	135798728	135798894	TSC1
9	135800967	135801141	TSC1
9	135802581	135802706	TSC1
9	135804147	135804274	TSC1
10	43572691	43572785	RET
10	43595891	43596176	RET
10	43597774	43598083	RET
10	43600384	43600647	RET
10	43601808	43602025	RET
10	43604463	43604684	RET
10	43606639	43606919	RET
10	43607531	43607678	RET
10	43608285	43608417	RET
10	43608988	43609129	RET
10	43609912	43610190	RET
10	43612016	43612185	RET
10	43613805	43613934	RET
10	43614963	43615199	RET
10	43615513	43615657	RET
10	43617378	43617470	RET
10	43619103	43619262	RET
10	43620315	43620436	RET
10	43622007	43622176	RET
10	43623544	43623723	RET
10	88635760	88635848	BMPR1A
10	88649803	88649987	BMPR1A
10	88651868	88651992	BMPR1A
10	88659535	88659653	BMPR1A
10	88659768	88659889	BMPR1A
10	88671981	88672147	BMPR1A
10	88676875	88677089	BMPR1A
10	88678913	88679232	BMPR1A
10	88681261	88681458	BMPR1A
10	88683117	88683269	BMPR1A
10	88683335	88683482	BMPR1A
10	89624211	89624311	PTEN
10	89653766	89653872	PTEN
10	89685254	89685320	PTEN
10	89690787	89690852	PTEN
10	89692754	89693014	PTEN
10	89711859	89712022	PTEN
10	89717594	89717782	PTEN
10	89720635	89720881	PTEN
10	89725028	89725235	PTEN
10	90694973	90695138	ACTA2
10	90697811	90698014	ACTA2
10	90699257	90699470	ACTA2
10	90700979	90701162	ACTA2
10	90701535	90701641	ACTA2
10	90703547	90703679	ACTA2
10	90707008	90707158	ACTA2
10	90708552	90708702	ACTA2
11	2549142	2549254	KCNQ1
11	2591842	2591990	KCNQ1
11	2592539	2592639	KCNQ1
11	2593227	2593345	KCNQ1
11	2594060	2594222	KCNQ1
11	2604649	2604781	KCNQ1
11	2606426	2606543	KCNQ1
11	2608784	2608928	KCNQ1
11	2609927	2610090	KCNQ1
11	2683175	2683317	KCNQ1
11	2790058	2790155	KCNQ1
11	2797174	2797290	KCNQ1
11	2798200	2798268	KCNQ1
11	2799190	2799273	KCNQ1
11	2868981	2869239	KCNQ1
11	32410597	32410740	WT1
11	32413511	32413625	WT1
11	32414205	32414316	WT1
11	32417796	32417968	WT1
11	32421487	32421605	WT1
11	32438029	32438101	WT1
11	32439116	32439215	WT1
11	32449495	32449619	WT1
11	32450036	32450180	WT1
11	32456239	32456906	WT1
11	47353415	47353447	MYBPC3
11	47353616	47353850	MYBPC3
11	47354110	47354268	MYBPC3
11	47354358	47354539	MYBPC3
11	47354738	47354899	MYBPC3
11	47355101	47355318	MYBPC3
11	47355466	47355576	MYBPC3
11	47356586	47356775	MYBPC3
11	47357421	47357577	MYBPC3
11	47358935	47359145	MYBPC3
11	47359234	47359360	MYBPC3
11	47359369	47359371	MYBPC3
11	47360064	47360245	MYBPC3
11	47360868	47360970	MYBPC3
11	47361195	47361356	MYBPC3
11	47362547	47362598	MYBPC3
11	47362682	47362810	MYBPC3
11	47363535	47363722	MYBPC3
11	47364122	47364310	MYBPC3
11	47364374	47364501	MYBPC3
11	47364565	47364711	MYBPC3
11	47364804	47364828	MYBPC3
11	47364830	47364832	MYBPC3
11	47365036	47365190	MYBPC3
11	47367751	47367936	MYBPC3
11	47368571	47368595	MYBPC3
11	47368614	47368616	MYBPC3
11	47368970	47369045	MYBPC3
11	47369195	47369246	MYBPC3
11	47369401	47369471	MYBPC3
11	47369968	47370107	MYBPC3
11	47371318	47371488	MYBPC3
11	47371558	47371678	MYBPC3
11	47372046	47372181	MYBPC3
11	47372783	47373071	MYBPC3
11	47374167	47374213	MYBPC3
11	61197603	61197660	SDHAF2
11	61205081	61205326	SDHAF2
11	61205460	61205591	SDHAF2
11	61213397	61213549	SDHAF2
11	64571799	64572303	MEN1
11	64572499	64572685	MEN1
11	64573100	64573257	MEN1
11	64573697	64573855	MEN1
11	64574476	64574585	MEN1
11	64574644	64574706	MEN1
11	64575017	64575167	MEN1
11	64575356	64575586	MEN1
11	64577130	64577596	MEN1
11	111957616	111957689	SDHD
11	111958565	111958703	SDHD
11	111959575	111959741	SDHD
11	111965513	111965700	SDHD
12	32945351	32945441	PKP2
12	32945571	32945680	PKP2
12	32949036	32949247	PKP2
12	32955330	32955505	PKP2
12	32974283	32974478	PKP2
12	32975394	32975580	PKP2
12	32976972	32977111	PKP2
12	32993955	32994154	PKP2
12	32996109	32996262	PKP2
12	33003693	33003922	PKP2
12	33021854	33022011	PKP2
12	33030773	33031492	PKP2
12	33031847	33031981	PKP2
12	33049436	33049680	PKP2
12	111348874	111348994	MYL2
12	111350893	111350963	MYL2
12	111351043	111351143	MYL2
12	111351983	111352109	MYL2
12	111353512	111353609	MYL2
12	111356901	111357012	MYL2
12	111358324	111358348	MYL2
13	32890555	32890559	BRCA2
13	32890582	32890670	BRCA2
13	32893198	32893468	BRCA2
13	32899197	32899327	BRCA2
13	32900222	32900293	BRCA2
13	32900363	32900425	BRCA2
13	32900620	32900756	BRCA2
13	32903564	32903635	BRCA2
13	32905040	32905173	BRCA2
13	32906393	32907530	BRCA2
13	32910386	32915339	BRCA2
13	32918679	32918796	BRCA2
13	32920948	32921039	BRCA2
13	32928982	32929431	BRCA2
13	32930549	32930752	BRCA2
13	32931863	32932072	BRCA2
13	32936644	32936836	BRCA2
13	32937300	32937676	BRCA2
13	32944523	32944700	BRCA2
13	32945077	32945243	BRCA2
13	32950791	32950934	BRCA2
13	32953438	32953658	BRCA2
13	32953870	32954056	BRCA2
13	32954128	32954288	BRCA2
13	32968810	32969076	BRCA2
13	32971019	32971187	BRCA2
13	32972283	32972913	BRCA2
13	48877849	48877851	RB1
13	48877858	48877860	RB1
13	48878033	48878191	RB1
13	48881400	48881548	RB1
13	48916719	48916856	RB1
13	48919200	48919341	RB1
13	48921945	48922005	RB1
13	48923076	48923165	RB1
13	48934137	48934269	RB1
13	48936935	48937099	RB1
13	48939014	48939113	RB1
13	48941614	48941745	RB1
13	48942647	48942746	RB1
13	48947525	48947634	RB1
13	48951038	48951176	RB1
13	48953714	48953792	RB1
13	48954173	48954226	RB1
13	48954285	48954383	RB1
13	48955367	48955585	RB1
13	49027113	49027253	RB1
13	49030324	49030491	RB1
13	49033808	49033975	RB1
13	49037851	49037977	RB1
13	49039118	49039253	RB1
13	49039325	49039510	RB1
13	49046096	49046098	RB1
13	49047480	49047532	RB1
13	49050821	49050985	RB1
13	49051475	49051546	RB1
13	49054118	49054213	RB1
13	52508885	52509180	ATP7B
13	52509722	52509846	ATP7B
13	52511405	52511544	ATP7B
13	52511605	52511830	ATP7B
13	52513180	52513344	ATP7B
13	52515210	52515375	ATP7B
13	52516515	52516705	ATP7B
13	52518238	52518442	ATP7B
13	52520413	52520629	ATP7B
13	52523791	52523947	ATP7B
13	52524136	52524312	ATP7B
13	52524401	52524550	ATP7B
13	52531645	52531758	ATP7B
13	52532440	52532695	ATP7B
13	52534277	52534473	ATP7B
13	52535966	52536064	ATP7B
13	52539001	52539184	ATP7B
13	52542573	52542758	ATP7B
13	52544621	52544900	ATP7B
13	52548064	52549319	ATP7B
13	52585416	52585488	ATP7B
14	23882056	23882095	MYH7
14	23882961	23883117	MYH7
14	23883209	23883326	MYH7
14	23884197	23884494	MYH7
14	23884583	23884730	MYH7
14	23884831	23885056	MYH7
14	23885206	23885536	MYH7
14	23886070	23886216	MYH7
14	23886355	23886542	MYH7
14	23886705	23886910	MYH7
14	23887412	23887630	MYH7
14	23888379	23888519	MYH7
14	23888685	23888833	MYH7
14	23889047	23889458	MYH7
14	23890160	23890272	MYH7
14	23891382	23891549	MYH7
14	23892749	23892947	MYH7
14	23893109	23893373	MYH7
14	23893971	23894248	MYH7
14	23894484	23894642	MYH7
14	23894897	23895042	MYH7
14	23895166	23895305	MYH7
14	23895979	23896088	MYH7
14	23896442	23896531	MYH7
14	23896787	23897118	MYH7
14	23897702	23897894	MYH7
14	23898157	23898328	MYH7
14	23898431	23898571	MYH7
14	23898977	23899137	MYH7
14	23899762	23899887	MYH7
14	23900103	23900223	MYH7
14	23900620	23900705	MYH7
14	23900787	23900901	MYH7
14	23900963	23901093	MYH7
14	23901681	23901730	MYH7
14	23901841	23902019	MYH7
14	23902286	23902451	MYH7
14	23902734	23902956	MYH7
15	35082606	35082771	ACTC1
15	35083308	35083506	ACTC1
15	35084284	35084497	ACTC1
15	35084602	35084785	ACTC1
15	35085439	35085785	ACTC1
15	35086874	35087024	ACTC1
15	48703180	48703591	FBN1
15	48704759	48704955	FBN1
15	48707726	48707979	FBN1
15	48712877	48713018	FBN1
15	48713748	48713898	FBN1
15	48714142	48714280	FBN1
15	48717559	48717703	FBN1
15	48717929	48718076	FBN1
15	48719757	48719985	FBN1
15	48720536	48720683	FBN1
15	48722861	48723014	FBN1
15	48725056	48725200	FBN1
15	48726784	48726925	FBN1
15	48729151	48729289	FBN1
15	48729512	48729599	FBN1
15	48729958	48730129	FBN1
15	48733911	48734058	FBN1
15	48736731	48736872	FBN1
15	48737566	48737716	FBN1
15	48738896	48739034	FBN1
15	48739104	48739106	FBN1
15	48740958	48741105	FBN1
15	48744752	48744896	FBN1
15	48748827	48748974	FBN1
15	48752436	48752529	FBN1
15	48755272	48755452	FBN1
15	48756089	48756233	FBN1
15	48757758	48757905	FBN1
15	48757980	48758070	FBN1
15	48760128	48760314	FBN1
15	48760602	48760746	FBN1
15	48762824	48762968	FBN1
15	48764741	48764888	FBN1
15	48766445	48766589	FBN1
15	48766718	48766862	FBN1
15	48773845	48773992	FBN1
15	48776008	48776155	FBN1
15	48777564	48777708	FBN1
15	48779265	48779412	FBN1
15	48779502	48779649	FBN1
15	48780303	48780453	FBN1
15	48780558	48780705	FBN1
15	48782041	48782290	FBN1
15	48784651	48784798	FBN1
15	48786394	48786466	FBN1
15	48787313	48787472	FBN1
15	48787659	48787800	FBN1
15	48788290	48788437	FBN1
15	48789456	48789603	FBN1
15	48791175	48791250	FBN1
15	48795977	48796151	FBN1
15	48797215	48797359	FBN1
15	48800772	48800916	FBN1
15	48802234	48802381	FBN1
15	48805739	48805880	FBN1
15	48807577	48807739	FBN1
15	48808373	48808574	FBN1
15	48812849	48813029	FBN1
15	48818320	48818467	FBN1
15	48826270	48826417	FBN1
15	48829801	48830020	FBN1
15	48888473	48888590	FBN1
15	48892329	48892446	FBN1
15	48902918	48903038	FBN1
15	48905200	48905304	FBN1
15	48936796	48936981	FBN1
15	63335013	63335148	TPM1
15	63336210	63336357	TPM1
15	63349168	63349323	TPM1
15	63351746	63351885	TPM1
15	63353052	63353144	TPM1
15	63353896	63353993	TPM1
15	63354398	63354482	TPM1
15	63354759	63354850	TPM1
15	63356247	63356347	TPM1
15	63358079	63358104	TPM1
15	67358477	67358704	SMAD3
15	67457217	67457432	SMAD3
15	67457575	67457728	SMAD3
15	67459101	67459197	SMAD3
15	67462876	67462948	SMAD3
15	67473563	67473797	SMAD3
15	67477049	67477208	SMAD3
15	67479687	67479853	SMAD3
15	67482735	67482880	SMAD3
16	2098065	2098067	TSC2
16	2098601	2098760	TSC2
16	2100385	2100493	TSC2
16	2103327	2103459	TSC2
16	2104281	2104447	TSC2
16	2105387	2105526	TSC2
16	2106181	2106251	TSC2
16	2106629	2106776	TSC2
16	2107090	2107185	TSC2
16	2107458	2107460	TSC2
16	2108732	2108880	TSC2
16	2110654	2110820	TSC2
16	2111856	2112015	TSC2
16	2112482	2112607	TSC2
16	2112957	2113060	TSC2
16	2114257	2114434	TSC2
16	2115504	2115642	TSC2
16	2120441	2120585	TSC2
16	2121495	2121623	TSC2
16	2121769	2121941	TSC2
16	2122226	2122370	TSC2
16	2122834	2122990	TSC2
16	2124185	2124396	TSC2
16	2125784	2125899	TSC2
16	2126053	2126177	TSC2
16	2126476	2126592	TSC2
16	2127475	2127477	TSC2
16	2127583	2127733	TSC2
16	2129017	2129203	TSC2
16	2129261	2129435	TSC2
16	2129542	2129676	TSC2
16	2130150	2130384	TSC2
16	2131580	2131805	TSC2
16	2132421	2132511	TSC2
16	2133680	2133823	TSC2
16	2134213	2134722	TSC2
16	2134936	2135033	TSC2
16	2135215	2135329	TSC2
16	2136178	2136386	TSC2
16	2136717	2136878	TSC2
16	2137848	2137948	TSC2
16	2138033	2138146	TSC2
16	2138212	2138332	TSC2
16	2138431	2138617	TSC2
16	15802661	15802713	MYH11
16	15808759	15808953	MYH11
16	15809014	15809144	MYH11
16	15810990	15811220	MYH11
16	15812165	15812310	MYH11
16	15813070	15813180	MYH11
16	15813435	15813585	MYH11
16	15814001	15814184	MYH11
16	15814689	15814923	MYH11
16	15815272	15815506	MYH11
16	15818011	15818281	MYH11
16	15818497	15818671	MYH11
16	15818738	15818864	MYH11
16	15820698	15820926	MYH11
16	15826414	15826580	MYH11
16	15829216	15829450	MYH11
16	15831299	15831492	MYH11
16	15832415	15832560	MYH11
16	15833901	15834060	MYH11
16	15835313	15835541	MYH11
16	15835610	15835763	MYH11
16	15838979	15839109	MYH11
16	15841420	15841602	MYH11
16	15841724	15841815	MYH11
16	15841897	15842040	MYH11
16	15843988	15844203	MYH11
16	15847244	15847380	MYH11
16	15850191	15850386	MYH11
16	15851677	15851872	MYH11
16	15853426	15853600	MYH11
16	15854390	15854530	MYH11
16	15857646	15857763	MYH11
16	15865419	15865584	MYH11
16	15869928	15870048	MYH11
16	15872630	15872715	MYH11
16	15876235	15876349	MYH11
16	15878548	15878590	MYH11
16	15880480	15880604	MYH11
16	15892510	15892559	MYH11
16	15917105	15917283	MYH11
16	15931758	15932124	MYH11
17	7572920	7573023	TP53
17	7573920	7574048	TP53
17	7576846	7576941	TP53
17	7577012	7577170	TP53
17	7577492	7577623	TP53
17	7578170	7578304	TP53
17	7578364	7578569	TP53
17	7579305	7579605	TP53
17	7579693	7579736	TP53
17	7579832	7579927	TP53
17	41196422	41196424	BRCA1
17	41197588	41197593	BRCA1
17	41197688	41197834	BRCA1
17	41197857	41197859	BRCA1
17	41199653	41199735	BRCA1
17	41201131	41201226	BRCA1
17	41201231	41201247	BRCA1
17	41203073	41203149	BRCA1
17	41209062	41209167	BRCA1
17	41215343	41215405	BRCA1
17	41215884	41215983	BRCA1
17	41219618	41219727	BRCA1
17	41222938	41223270	BRCA1
17	41226341	41226553	BRCA1
17	41228498	41228646	BRCA1
17	41231415	41231417	BRCA1
17	41234414	41234607	BRCA1
17	41238854	41238856	BRCA1
17	41242937	41243064	BRCA1
17	41243445	41246892	BRCA1
17	41247856	41247954	BRCA1
17	41249254	41249321	BRCA1
17	41251785	41251912	BRCA1
17	41256132	41256293	BRCA1
17	41256878	41256988	BRCA1
17	41258466	41258565	BRCA1
17	41267736	41267811	BRCA1
17	41276027	41276128	BRCA1
17	41276132	41276134	BRCA1
17	41277373	41277375	BRCA1
18	28647974	28648193	DSC2
18	28648853	28649132	DSC2
18	28650685	28650831	DSC2
18	28651564	28651822	DSC2
18	28654642	28654888	DSC2
18	28659806	28659970	DSC2
18	28660055	28660333	DSC2
18	28662197	28662404	DSC2
18	28662885	28663041	DSC2
18	28666532	28666720	DSC2
18	28667625	28667791	DSC2
18	28669395	28669572	DSC2
18	28670984	28671125	DSC2
18	28672057	28672278	DSC2
18	28673515	28673621	DSC2
18	28681859	28681949	DSC2
18	29078199	29078265	DSG2
18	29098186	29098243	DSG2
18	29099750	29099906	DSG2
18	29100750	29100933	DSG2
18	29101046	29101212	DSG2
18	29102030	29102218	DSG2
18	29104395	29104554	DSG2
18	29104650	29104857	DSG2
18	29110934	29111221	DSG2
18	29115217	29115381	DSG2
18	29116149	29116398	DSG2
18	29118698	29118947	DSG2
18	29121140	29121283	DSG2
18	29122467	29122821	DSG2
18	29125668	29126712	DSG2
18	48573401	48573671	SMAD4
18	48575040	48575236	SMAD4
18	48575649	48575700	SMAD4
18	48581135	48581369	SMAD4
18	48584479	48584620	SMAD4
18	48584694	48584832	SMAD4
18	48586220	48586292	SMAD4
18	48591777	48591982	SMAD4
18	48593373	48593563	SMAD4
18	48602992	48603152	SMAD4
18	48604610	48604843	SMAD4
19	1206897	1207208	STK11
19	1218400	1218505	STK11
19	1219307	1219418	STK11
19	1220356	1220510	STK11
19	1220564	1220722	STK11
19	1221196	1221345	STK11
19	1221932	1222011	STK11
19	1222968	1223177	STK11
19	1226437	1226652	STK11
19	11199999	11200297	LDLR
19	11210883	11211027	LDLR
19	11213324	11213468	LDLR
19	11215880	11216282	LDLR
19	11217225	11217369	LDLR
19	11218052	11218196	LDLR
19	11221312	11221453	LDLR
19	11222174	11222321	LDLR
19	11223938	11224131	LDLR
19	11224178	11224188	LDLR
19	11224195	11224444	LDLR
19	11226754	11226894	LDLR
19	11227519	11227680	LDLR
19	11227683	11227685	LDLR
19	11230752	11230915	LDLR
19	11231030	11231204	LDLR
19	11231282	11231284	LDLR
19	11231299	11231301	LDLR
19	11233834	11234026	LDLR
19	11238668	11238767	LDLR
19	11240173	11240352	LDLR
19	11241941	11241998	LDLR
19	38924454	38924520	RYR1
19	38931369	38931510	RYR1
19	38932973	38933099	RYR1
19	38934182	38934278	RYR1
19	38934342	38934442	RYR1
19	38934773	38934907	RYR1
19	38935208	38935323	RYR1
19	38937096	38937211	RYR1
19	38937318	38937414	RYR1
19	38938979	38939157	RYR1
19	38939273	38939459	RYR1
19	38942388	38942531	RYR1
19	38943443	38943660	RYR1
19	38945859	38946016	RYR1
19	38946075	38946192	RYR1
19	38946257	38946397	RYR1
19	38948121	38948276	RYR1
19	38948675	38948938	RYR1
19	38949770	38949984	RYR1
19	38950999	38951237	RYR1
19	38954047	38954173	RYR1
19	38954371	38954496	RYR1
19	38955263	38955368	RYR1
19	38956715	38957044	RYR1
19	38958234	38958458	RYR1
19	38959590	38959786	RYR1
19	38959929	38960159	RYR1
19	38964001	38964417	RYR1
19	38965942	38966096	RYR1
19	38968334	38968516	RYR1
19	38969059	38969246	RYR1
19	38973651	38973759	RYR1
19	38973914	38974162	RYR1
19	38976214	38976848	RYR1
19	38979801	38980089	RYR1
19	38980700	38980922	RYR1
19	38981245	38981378	RYR1
19	38983114	38983282	RYR1
19	38984976	38985271	RYR1
19	38986839	38986975	RYR1
19	38987033	38987187	RYR1
19	38987484	38987600	RYR1
19	38989732	38989889	RYR1
19	38990259	38990467	RYR1
19	38990532	38990662	RYR1
19	38991230	38991372	RYR1
19	38991445	38991636	RYR1
19	38993131	38993373	RYR1
19	38993504	38993616	RYR1
19	38994844	38995006	RYR1
19	38995372	38995557	RYR1
19	38995627	38995727	RYR1
19	38995933	38996044	RYR1
19	38996430	38996592	RYR1
19	38996927	38997023	RYR1
19	38997095	38997192	RYR1
19	38997453	38997598	RYR1
19	38998336	38998473	RYR1
19	39001122	39001211	RYR1
19	39001284	39001427	RYR1
19	39002185	39002256	RYR1
19	39002696	39002778	RYR1
19	39002869	39003129	RYR1
19	39005650	39005753	RYR1
19	39006711	39006863	RYR1
19	39007983	39008337	RYR1
19	39009838	39010100	RYR1
19	39013652	39013761	RYR1
19	39013841	39013955	RYR1
19	39014539	39014575	RYR1
19	39015956	39016148	RYR1
19	39017617	39017698	RYR1
19	39018271	39018430	RYR1
19	39018930	39019064	RYR1
19	39019223	39019341	RYR1
19	39019575	39019703	RYR1
19	39023114	39023187	RYR1
19	39023295	39023382	RYR1
19	39025344	39025465	RYR1
19	39025765	39025866	RYR1
19	39025940	39026038	RYR1
19	39026621	39026716	RYR1
19	39027374	39027413	RYR1
19	39028504	39028606	RYR1
19	39033971	39034081	RYR1
19	39034156	39034306	RYR1
19	39034395	39034521	RYR1
19	39037069	39037172	RYR1
19	39038857	39039066	RYR1
19	39051737	39052100	RYR1
19	39055583	39055719	RYR1
19	39056308	39056417	RYR1
19	39057535	39057633	RYR1
19	39058397	39058563	RYR1
19	39061231	39061339	RYR1
19	39062643	39062916	RYR1
19	39063801	39063953	RYR1
19	39066543	39066607	RYR1
19	39068542	39068694	RYR1
19	39068768	39068850	RYR1
19	39070606	39070774	RYR1
19	39070994	39071150	RYR1
19	39075567	39075745	RYR1
19	39076562	39076648	RYR1
19	39076715	39076837	RYR1
19	39077149	39077222	RYR1
19	39077949	39078066	RYR1
19	55663195	55663300	TNNI3
19	55665391	55665589	TNNI3
19	55666102	55666213	TNNI3
19	55667562	55667715	TNNI3
19	55667964	55668027	TNNI3
19	55668411	55668516	TNNI3
19	55668657	55668691	TNNI3
19	55668940	55668972	TNNI3
22	29999972	30000107	NF2
22	30032724	30032871	NF2
22	30035063	30035207	NF2
22	30038175	30038280	NF2
22	30050630	30050720	NF2
22	30051567	30051671	NF2
22	30054162	30054259	NF2
22	30057178	30057334	NF2
22	30060963	30061059	NF2
22	30064306	30064441	NF2
22	30067799	30067943	NF2
22	30070809	30070936	NF2
22	30074169	30074318	NF2
22	30077412	30077596	NF2
22	30090725	30090797	NF2
X	38211806	38211808	OTC
X	38211809	38211811	OTC
X	38211832	38211835	OTC
X	38211934	38212032	OTC
X	38226528	38226688	OTC
X	38229033	38229136	OTC
X	38240579	38240688	OTC
X	38260512	38260687	OTC
X	38260944	38260946	OTC
X	38262855	38262999	OTC
X	38267979	38268054	OTC
X	38268113	38268284	OTC
X	38271099	38271258	OTC
X	38280260	38280341	OTC
X	100652790	100653102	GLA
X	100653351	100653570	GLA
X	100653766	100653949	GLA
X	100654733	100654735	GLA
X	100655647	100655760	GLA
X	100656613	100656812	GLA
X	100658792	100658988	GLA
X	100662691	100662906	GLA
1	97547946	97547947	DPYD|c.2846A>T
1	97915613	97915614	DPYD|c.1905+1G>A (*2)
1	97981342	97981343	DPYD|c.1679T>G (*13)
1	98045448	98045449	DPYD|c.1129-5923C>G
2	234668862	234668895	UGT1A1|*28;*36;*37
2	234669143	234669144	UGT1A1|*6
2	234669618	234669619	UGT1A1|*27
6	18130917	18130918	TPMT|*3A;*3C
6	18139227	18139228	TPMT|*3A;*3B
6	18143954	18143955	TPMT|*2
10	96521656	96521657	CYP2C19|*17
10	96522462	96522463	CYP2C19|*4
10	96535123	96535124	CYP2C19|*2;*35
10	96535172	96535173	CYP2C19|*8
10	96535209	96535210	CYP2C19|*6
10	96535245	96535246	CYP2C19|*9
10	96540330	96540331	CYP2C19|*22
10	96540409	96540410	CYP2C19|*3
10	96541614	96541616	CYP2C19|*2;*10
10	96602635	96602636	CYP2C19|*24
10	96612521	96612522	CYP2C19|*16
12	21283321	21283322	SLCO1B1|*17
12	21329737	21329738	SLCO1B1|*15;*17
12	21331548	21331549	SLCO1B1|*5;*15;*17
13	48611893	48611942	NUDT15|*2
13	48619854	48619855	NUDT15|*2;*3
X	153760471	153760472	G6PD|Kaiping, Anant, Dhon, Sapporo-like, Wosera
X	153760483	153760484	G6PD|Canton, Taiwan-Hakka, Gifu-like, Agrigento-like
X	153760604	153760605	G6PD|Union, Maewo, Chinese-2, Kalo
X	153761183	153761184	G6PD|Chinese-5
X	153761239	153761240	G6PD|A- 968C_376G
X	153761258	153761259	G6PD|Kalyan-Kerala, Jamnaga, Rohini
X	153761336	153761337	G6PD|Viangchan, Jammu
X	153761810	153761811	G6PD|Seattle, Lodi, Modena, Ferrara II, Athens-like
X	153762562	153762563	G6PD|Sibari
X	153762633	153762634	G6PD|Mediterranean, Dallas, Panama, Sassari, Cagliari, Birmingham
X	153763401	153763402	G6PD|Ilesha
X	153763475	153763476	G6PD|Quing Yuan, Chinese-4
X	153763491	153763492	G6PD|A- 202A_376G;A- 968C_376G
X	153764177	153764178	G6PD|Ube Konan
X	153764216	153764217	G6PD|A- 202A_376G;Asahi
X	153764365	153764366	G6PD|Kambos
X	153764370	153764371	G6PD|Aures
